# Supplementary material for: Role of expression site switching in the development of resistance to human Trypanosome Lytic Factor-1 in Trypanosoma brucei brucei
Source: Mol Biochem Parasitol. 2012 May;183(1):8–14. doi: 10.1016/j.molbiopara.2011.12.004 (PMC3343262; doi:10.1016/j.molbiopara.2011.12.004)
Supplement: Supplementary file 2 [file mmc2.zip]

Archive with 3 entries (2 files):
- mmc2.docx
- __MACOSX/
- __MACOSX/._mmc2.docx
